# Supplementary material for: What Is a 2021 Reference Body?
Source: Nutrients. 2022 Apr 6;14(7):1526. doi: 10.3390/nu14071526 (PMC9003358; doi:10.3390/nu14071526)
Supplement: Supplementary file 1 [file nutrients-14-01526-s001.zip]

Archive with 1 entries (1 files):
- nutrients-1640856-supplementary.pdf
